# Supplementary material for: Early Detection of Respiratory Diseases in Calves by Use of an Ear-Attached Accelerometer
Source: Animals (Basel). 2022 Apr 23;12(9):1093. doi: 10.3390/ani12091093 (PMC9101259; doi:10.3390/ani12091093)
Supplement: Supplementary file 1 [file animals-12-01093-s001.zip › Supplementary Table S1.xlsx]

## Sheet: shapirowilk
Table S1. Shapiro Wilk test results for accelerometer data for diseased and control calves
Results of the Shapiro Wilk Test to test for normality.
Status	Days_rel_Diag	p-value lie	p-value ruminate	p-value inactive	p-value active	p-value highActive
CON	-7	0.000613852	0.0059371	0.0003885	0.0130638	0.00139552
CON	-6	0.041628	0.00325195	0.185075	0.278654	1.53e-06
CON	-5	0.0689556	0.448075	0.0308287	0.0916241	6.03e-06
CON	-4	0.658722	0.506319	0.00176639	0.125624	2.4e-06
CON	-3	0.992762	0.00250886	0.392705	0.0289295	4.51e-05
CON	-2	0.129464	0.00090627	4.36e-08	6.55e-05	1.86e-05
CON	-1	0.190946	0.0130858	2.86e-07	0.000560052	5.31e-05
CON	0	0.246334	0.00137062	0.015974	0.0807794	2.22e-05
CON	1	0.336335	0.308042	0.394155	0.658032	1.34e-06
DIS	-7	0.00694321	0.129105	0.510561	0.484746	0.0120671
DIS	-6	0.882061	0.432654	0.00183639	0.0152111	5.58e-06
DIS	-5	0.162429	0.0614721	2.46e-05	0.000155948	0.000109613
DIS	-4	0.912462	0.164374	0.831548	0.0631711	2.08e-07
DIS	-3	0.667862	0.447775	0.00666289	0.00796195	3.46e-07
DIS	-2	0.00972141	0.827672	0.00198103	0.00692826	1.28e-07
DIS	-1	0.340915	0.815945	0.0049334	0.0515474	9.02e-07
DIS	0	0.981667	0.532351	0.0355642	0.426885	1.14e-06
DIS	1	0.691107	0.628493	0.542841	0.666285	2.2e-08
