# Supplementary material for: Early Detection of Respiratory Diseases in Calves by Use of an Ear-Attached Accelerometer
Source: Animals (Basel). 2022 Apr 23;12(9):1093. doi: 10.3390/ani12091093 (PMC9101259; doi:10.3390/ani12091093)
Supplement: Supplementary file 1 [file animals-12-01093-s001.zip › Supplementary Table S2.xlsx]

## Sheet: Supplemenatry Table 2
Table S2. Mean, standard error of the mean, and standard deviation for accelerometer data for diseased and control calves.
Status	Days relative to diagnosis	lie	ruminate	inactive	active	highActive	sem_lie	sem_ruminate	sem_inactive	sem_active	sem_highActive	sd_lie	sd_ruminate	sd_inactive	sd_active	sd_highActive
CON	-7	29.2251	18.8016	15.6462	41.0211	3.33265	0.769385	0.580965	0.504186	0.579715	0.35982	5.60121	4.22949	3.67053	4.22039	2.61953
CON	-6	29.6805	18.6931	16.3492	40.1645	3.48626	0.640175	0.415952	0.411782	0.513185	0.428383	4.95878	3.22195	3.18965	3.97511	3.31824
CON	-5	30.4643	20.2751	15.8776	40.7327	3.38974	0.567975	0.406996	0.380491	0.495282	0.416433	4.32557	3.09959	2.89773	3.77196	3.17146
CON	-4	29.402	20.0132	15.8389	40.4427	3.7184	0.669901	0.453597	0.481074	0.64296	0.488853	4.73692	3.20741	3.4017	4.54641	3.45671
CON	-3	29.6728	19.1228	16.1711	39.814	4.01487	0.569074	0.478034	0.378137	0.564106	0.478087	4.18182	3.51282	2.77873	4.14532	3.51321
CON	-2	29.7417	19.6376	16.6995	39.6828	3.61772	0.823841	0.624632	0.75076	0.785618	0.439886	5.82543	4.41681	5.30867	5.55516	3.11046
CON	-1	28.4328	18.7022	15.6525	40.0899	4.2576	0.690602	0.418139	0.539456	0.558034	0.403456	5.34938	3.23889	4.17861	4.32251	3.12516
CON	0	28.2421	18.4316	15.4421	40.3787	4.17922	0.676094	0.442587	0.496499	0.593733	0.42406	5.32357	3.48494	3.90944	4.67506	3.33905
CON	1	29.1011	18.6401	15.6127	40.8934	3.49387	0.488822	0.34357	0.289752	0.419342	0.336371	4.03093	2.83315	2.38936	3.45798	2.77379
DIS	-7	30.5014	19.5432	16.5001	41.2031	2.29678	0.948744	0.712364	0.806571	0.699701	0.369677	5.02028	3.76948	4.26797	3.70247	1.95615
DIS	-6	31.0581	19.05	16.7757	40.8348	2.38944	0.673209	0.57921	0.602234	0.663884	0.419546	3.98276	3.42665	3.56287	3.92759	2.48207
DIS	-5	32.3074	19.4674	17.7907	40.2779	1.93143	0.770496	0.616649	0.820319	0.788045	0.313941	4.55831	3.64814	4.85307	4.66214	1.8573
DIS	-4	31.1856	19.727	17.1498	40.1455	2.7047	0.780923	0.593483	0.714731	0.854472	0.692778	4.34799	3.30437	3.97946	4.7575	3.85722
DIS	-3	30.9593	18.5787	17.8233	38.9337	3.24294	0.756763	0.646695	0.892799	0.958273	0.708432	4.21348	3.60064	4.97089	5.33544	3.94438
DIS	-2	31.9749	19.1024	18.4077	38.4861	3.10622	1.04843	0.615066	0.981276	1.05633	0.808261	5.93081	3.47934	5.55093	5.97548	4.57221
DIS	-1	29.3914	18.0265	16.8383	39.556	3.60576	0.918651	0.592628	0.872344	0.894545	0.780897	5.43481	3.50603	5.16086	5.2922	4.61985
DIS	0	30.1405	17.9019	17.4904	39.3041	3.20541	0.95482	0.710381	0.918064	1.07685	0.709145	5.72892	4.26229	5.50839	6.46112	4.25487
DIS	1	30.9444	18.0261	17.323	40.0357	2.64135	0.932636	0.724744	0.817752	0.793212	0.595598	5.97178	4.64062	5.23616	5.07903	3.81369

## Sheet: Definition
Status	CON	control calf
	DIS	diseased calf
values in min/h
sd	standard deviation
sem	standard error of the mean
